# Supplementary material for: Identification of Halophilic and Halotolerant Bacteria from the Root Soil of the Halophyte Sesuvium verrucosum Raf
Source: Plants (Basel). 2022 Dec 2;11(23):3355. doi: 10.3390/plants11233355 (PMC9740589; doi:10.3390/plants11233355)
Supplement: Supplementary file 1 [file plants-11-03355-s001.zip]

Archive with 1 entries (1 files):
- plants-1976680-supplementary.pdf
